# Supplementary material for: Antiproliferative Water-Soluble Mono- and Binuclear Ruthenium Complexes with Pyridone–Imidazole Ligands
Source: Int J Mol Sci. 2025 May 29;26(11):5214. doi: 10.3390/ijms26115214 (PMC12155346; doi:10.3390/ijms26115214)
Supplement: Supplementary file 1 [file ijms-26-05214-s001.zip]

Archive with 1 entries (1 files):
- ijms-3649558-supplementary.pdf
